# Supplementary material for: Design of a Fluorescence Polarization Probe for Enterovirus 2C Proteins
Source: J Med Chem. 2025 Jun 21;68(13):14041–53. doi: 10.1021/acs.jmedchem.5c01219 (PMC12333363; doi:10.1021/acs.jmedchem.5c01219)
Supplement: Supplementary file 2 [file jm5c01219_si_002.csv]

Compound	SMILE	IC50 (µM) EV-D68 2C FP	Ki (µM) EV-D68 2C FP	EC50 (nM) EV-D68 CPE	IC50 (µM) EV-A71 2C FP	Ki (µM) EV-A71 2C FP	EC50 (nM) EV-A71 CPE	IC50 (µM) CVB3 2C FP	Ki (µM) CVB3 2C FP	EC50 (nM) CVB3 CPE
12a	O=C(NCCN(C)C)C1=CC(C2=CC=CS2)=NC3=CC=CC=C31	6.3 ± 0.9	0.7 ± 0.1	74.4 ± 3.5	80.5 ± 6.9	20.8 ± 1.8	4496 ± 247	7.6 ± 0.9	1.3 ± 0.1	110.5 ± 10.0
Jun571 (UAWJ172)	CC(C)N1N=CC2=C1N=C(C3CC3)C=C2C(NCCN(C)C)=O	11.0 ± 1.0	2.0 ± 0.2	88.5 ± 5.7	9.9 ± 1.8	2.1 ± 0.4	93.6 ± 7.7	14.9 ± 1.6	3.1 ± 0.3	101.2 ± 10.4
Jun6504 (UAWJ213)	CC(C)N1N=CC2=C1N=C(C3CC3)C=C2C(NCC4(C)CNC4)=O	55.5 ± 5.4	14.2 ± 1.4	340.2 ± 37.0	34.4 ± 2.4	8.6 ± 0.6	987.8 ± 87.7	57.9 ± 6.3	13.6 ± 1.5	3162 ± 140
6aw	FC(C=C1)=CC=C1C2=NC3=CC=CC=C3C(C(NCCNC)=O)=C2	12.0 ± 2.7	2.2 ± 0.5	99.6 ± 9.4	63.0 ± 7.3	16.2 ± 1.9	2534 ± 401	7.5 ± 0.8	1.3 ± 0.1	265.0 ± 48.6
JX040	CC(C)N1N=CC2=C1N=C(C3=CC=CS3)C=C2C(NC4=CC=CC=N4)=O	15.3 ± 4.2	3.1 ± 0.8	78.8 ± 6.9	9.8 ± 1.8	2.1 ± 0.4	731.0 ± 77.0	23.5 ± 3.5	5.2 ± 0.8	250.0 ± 36.4
A967079	FC1=CC=C(/C=C(C)/C(CC)=N/O)C=C1	42.0 ± 4.8	10.5 ± 1.2	371.4 ± 54.6	> 250	> 60	> 5000	76.5 ± 9.8	18.1 ± 2.3	915.1 ± 129.0
(S)-Fluoxetine	FC(F)(F)C1=CC=C(O[C@H](C2=CC=CC=C2)CCNC)C=C1	152.8 ± 15.0	41.0 ± 4.0	372.7 ± 41.2	> 250	> 60	> 5000	122.0 ± 13.9	29.2 ± 3.3	811.1 ± 155.0
Telaprevir	O=C(N[C@@H](C1CCCCC1)C(N[C@H](C(C)(C)C)C(N2C[C@@](CCC3)([H])[C@@]3([H])[C@H]2C(N[C@@H](CCC)C(C(NC4CC4)=O)=O)=O)=O)=O)C5=NC=CN=C5	> 250	> 60	943.1 ± 39.1	> 250	> 60	> 5000	> 250	> 60	> 5000
Pleconaril	CC1=NOC(CCCOC2=C(C=C(C3=NOC(C(F)(F)F)=N3)C=C2C)C)=C1	> 250	> 60	53.3 ± 8.3	> 250	> 60	> 5000	> 250	> 60	> 5000
Dibucaine	O=C(NCCN(CC)CC)C1=CC(OCCCC)=NC2=CC=CC=C21	45.8 ± 6.0	11.6 ± 1.5	1832 ± 74	165.0 ± 17.0	43.2 ± 4.5	> 5000	85.13 ± 6.30	20.2 ± 1.5	2800 ± 109
Guanidine	NC(N)=N	> 250	> 60	> 5000	> 250	> 60	> 5000	> 250	> 60	> 5000
R523062	O=C(C1=CC=CS1)N(CC2=CC=CC=C2)C3=NC=CC=C3	> 250	> 60	3990 ± 216	> 250	> 60	> 5000	> 250	> 60	2975 ± 156
HBB	OC(C1=NC2=CC=CC=C2N1)C3=CC=CC=C3	> 250	> 60	> 5000	> 250	> 60	> 5000	> 250	> 60	> 5000
Pirlindole	CC1=CC=C2N3CCNC4CCCC(C2=C1)=C34	> 250	> 60	4415 ± 426	> 250	> 60	> 5000	> 250	> 60	3582 ± 398
Jun1377	CC(C)N1N=CC2=C1N=C(C3=NC=CS3)C=C2C(NCCN(C)C)=O	2.3 ± 0.2	0.5 ± 0.05	9.4 ± 0.8	2.6 ± 0.2	0.2 ± 0.02	89.7 ± 5.8	4.7 ± 0.6	0.6 ± 0.07	29.0 ± 3.3
Jun15716	O=C(NCCN(C)C)C1=CC(C(C)(C)C)=CC(C(C)(C)C)=C1	54.5 ± 5.6	15.9 ± 0.6	951.9 ± 66.7	125.0 ± 9.1	44.2 ± 2.6	23661 ± 1230	60.3 ± 7.1	17.8 ± 1.6	719.3 ± 62.7
Jun15799	O=C(NCCN(C)C)C1=CC(C2=CC=CC=C2)=NC(C3=CC=CC=C3)=C1	6.3 ± 0.7	0.8 ± 0.1	293.2 ± 23.7	60.7 ± 6.5	21.1 ± 1.7	11454 ± 1005	11.9 ± 1.8	3.0 ± 0.5	288.4 ± 21.6
Jun14157	CC(C)N1N=CC2=C1N=C(C3=NC=CS3)C=C2C(NCCN(CCNC(C4=CC(C(O5)=O)=C(C=C4)C65C7=C(C=C(O)C=C7)OC8=CC(O)=CC=C86)=O)C)=O
